# Supplementary material for: The Minimal Impact of Anthropogenic Disturbances on the Spatial Activities of Leopard Cats in Xinlong, China
Source: Animals (Basel). 2023 Oct 26;13(21):3328. doi: 10.3390/ani13213328 (PMC10650319; doi:10.3390/ani13213328)
Supplement: Supplementary file 1 [file animals-13-03328-s001.zip]

Archive with 1 entries (1 files):
- animals-2618098-supplementary.pdf
